# Supplementary material for: Single-Cell Measurements of IgE-Mediated FcεRI Signaling Using an Integrated Microfluidic Platform
Source: PLoS One. 2013 Mar 27;8(3):e60159. doi: 10.1371/journal.pone.0060159 (PMC3609784; doi:10.1371/journal.pone.0060159)
Supplement: Text S1 — BioNetGen model input file. (BNGL) [file pone.0060159.s002.txt]

begin parameters
Lig_tot    6.600000e+06
Rec_tot    400000
Lyn_tot    28000
Syk_tot    400000

 pLambda 9.1e-5
 mLambda 7.5e-4
 kp1  1.53e-8
 km1  0.012
 kp2  0.18/Rec_tot  
 km2  0.012
 kpL  5e-5
 kmL  20
kpLs  5e-5
kmLs  0.12
 kpS  6e-5
 kmS  0.13
kpSs  6e-5
kmSs  0.13
 pLb  30
pLbs  100
 pLg    1
pLgs    3
 pLS   30
pLSs  100
 pSS  100
pSSs  200 
  dm   20
  dc   20
end parameters

begin molecule types
Lig(l~c~o,l~c~o)
Lyn(U,SH2)
Syk(tSH2,l~Y~pY,a~Y~pY)
Rec(a,b~Y~pY,g~Y~pY)
end molecule types

begin species
Lig(l~c,l~c) 5.24897466e+06
Lig(l~o,l~o)  7.72742294e+04
Lig(l~c,l~o)  1.27375111e+06
Lyn(U,SH2) Lyn_tot
Syk(tSH2,l~Y,a~Y) Syk_tot
Rec(a,b~Y,g~Y) Rec_tot
end species


begin reaction_rules
# Ligand-receptor binding      
Lig(l~c) <-> Lig(l~o) pLambda, mLambda
Rec(a) + Lig(l~c,l~o) <-> Rec(a!1).Lig(l~c,l~o!1)  kp1, km1
Rec(a) + Lig(l~o,l~o) <-> Rec(a!1).Lig(l~o,l~o!1)  kp1, km1
Rec(a!1).Lig(l~o!1,l~o)+Rec(a) <-> Rec(a!1).Lig(l~o!1,l~o!2).Rec(a!2) kp2, km2

# Constitutive Lyn-receptor binding
3 Rec(b~Y) + Lyn(U,SH2) <-> Rec(b~Y!1).Lyn(U!1,SH2) kpL, kmL

# Transphosphorylation of beta by constitutive Lyn
4 Lig(l!1,l!2).Lyn(U!3,SH2).Rec(a!2,b~Y!3).Rec(a!1,b~Y) -> Lig(l!1,l!2).Lyn(U!3,SH2).Rec(a!2,b~Y!3).Rec(a!1,b~pY) pLb

# Transphosphorylation of gamma by constitutive Lyn
5 Lig(l!1,l!2).Lyn(U!3,SH2).Rec(a!2,b~Y!3).Rec(a!1,g~Y) -> Lig(l!1,l!2).Lyn(U!3,SH2).Rec(a!2,b~Y!3).Rec(a!1,g~pY) pLg

# Lyn-receptor binding through SH2 domain
6 Rec(b~pY) + Lyn(U,SH2) <-> Rec(b~pY!1).Lyn(U,SH2!1) kpLs, kmLs

# Transphosphorylation of beta by SH2-bound Lyn
7 Lig(l!1,l!2).Lyn(U,SH2!3).Rec(a!2,b~pY!3).Rec(a!1,b~Y) -> Lig(l!1,l!2).Lyn(U,SH2!3).Rec(a!2,b~pY!3).Rec(a!1,b~pY) pLbs

# Transphosphorylation of gamma by SH2-bound Lyn
8 Lig(l!1,l!2).Lyn(U,SH2!3).Rec(a!2,b~pY!3).Rec(a!1,g~Y) -> Lig(l!1,l!2).Lyn(U,SH2!3).Rec(a!2,b~pY!3).Rec(a!1,g~pY) pLgs

# Syk-receptor binding through tSH2 domain
9 Rec(g~pY) + Syk(tSH2) <-> Rec(g~pY!1).Syk(tSH2!1) kpS, kmS


# Transphosphorylation of Syk by constitutive Lyn
10 Lig(l!1,l!2).Lyn(U!3,SH2).Rec(a!2,b~Y!3).Rec(a!1,g~pY!4).Syk(tSH2!4,l~Y) -> \
   Lig(l!1,l!2).Lyn(U!3,SH2).Rec(a!2,b~Y!3).Rec(a!1,g~pY!4).Syk(tSH2!4,l~pY) pLS

# Transphosphorylation of Syk by SH2-bound Lyn
11 Lig(l!1,l!2).Lyn(U,SH2!3).Rec(a!2,b~pY!3).Rec(a!1,g~pY!4).Syk(tSH2!4,l~Y) -> \
   Lig(l!1,l!2).Lyn(U,SH2!3).Rec(a!2,b~pY!3).Rec(a!1,g~pY!4).Syk(tSH2!4,l~pY) pLSs

# Transphosphorylation of Syk by Syk not phosphorylated on aloop
12 Lig(l!1,l!2).Syk(tSH2!3,a~Y).Rec(a!2,g~pY!3).Rec(a!1,g~pY!4).Syk(tSH2!4,a~Y) -> \
   Lig(l!1,l!2).Syk(tSH2!3,a~Y).Rec(a!2,g~pY!3).Rec(a!1,g~pY!4).Syk(tSH2!4,a~pY) pSS

# Transphosphorylation of Syk by Syk phosphorylated on aloop
13 Lig(l!1,l!2).Syk(tSH2!3,a~pY).Rec(a!2,g~pY!3).Rec(a!1,g~pY!4).Syk(tSH2!4,a~Y) -> \
   Lig(l!1,l!2).Syk(tSH2!3,a~pY).Rec(a!2,g~pY!3).Rec(a!1,g~pY!4).Syk(tSH2!4,a~pY) pSSs

# Dephosphorylation of Rec beta
14 Rec(b~pY)-> Rec(b~Y) dm

# Dephosphorylation of Rec gamma
15 Rec(g~pY)-> Rec(g~Y) dm

# Dephosphorylation of Syk at membrane
16 Syk(tSH2!+,l~pY)-> Syk(tSH2!+,l~Y) dm
17 Syk(tSH2!1,a~pY)-> Syk(tSH2!1,a~Y) dm

# Dephosphorylation of Syk in cytosol
18 Syk(tSH2,l~pY)-> Syk(tSH2,l~Y) dc
19 Syk(tSH2,a~pY)-> Syk(tSH2,a~Y) dc

end reaction_rules

begin observables
Molecules pLSyk   Syk(l~pY)
Molecules pSyk Syk(a~pY) 
Species Lig_inactive Lig(l~c,l~c)
Species Lig_active   Lig(l~o,l~o)
Species Lig_modest   Lig(l~o,l~c)
end observables


#generate_network({max_iter=>100});
generate_network({overwrite=>1});
writeXML();
simulate_ode({suffix=>nf,t_end=>20000,n_steps=>20000});
